# Supplementary material for: Hepatitis E Virus Detection in Swine Livers and Feces in Heilongjiang, Northeastern China
Source: Microorganisms. 2025 Aug 14;13(8):1899. doi: 10.3390/microorganisms13081899 (PMC12388461; doi:10.3390/microorganisms13081899)
Supplement: Supplementary file 1 [file microorganisms-13-01899-s001.zip]

Archive with 1 entries (1 files):
- microorganisms-3735867-supplementary.xlsx
