# Supplementary material for: Hepatitis E Virus Detection in Swine Livers and Feces in Heilongjiang, Northeastern China
Source: Microorganisms. 2025 Aug 14;13(8):1899. doi: 10.3390/microorganisms13081899 (PMC12388461; doi:10.3390/microorganisms13081899)
Supplement: Supplementary file 1 [file microorganisms-13-01899-s001.zip › microorganisms-3735867-supplementary.xlsx]

## Sheet: Table S1 
Table S1. Pairwise comparison of HEV ORF2 sequences using BLASTN
(coverage+identity)	AB089824	JX997449	JX997439	FJ527832	KU130364	KU130365	KU130366	KU130367	KU130368	KU130369	KU130370	KU130371	KU130372	KU130373	KU130374	KU130375	KU130376	KU130377	KU130378	KU130379	KU130380	KU130381	KU130382	KU130383	KU130384	KU130385	KU130386	KU130387	KU130388	KU130389	KU130390	KU130391	KU130392	KU130393	KU130394	KU130395
AB089824		(10%+80.44%)	(9%+80.33%)	(100%+87.08%)	(3%+80.36%)	(4%+80.5%)	(4%+80.5%)	(4%+80.5%)	(4%+80.5%)	(3%+79.68%)	(3%+80.48%)	(3%+80.48%)	(3%+79.68%)	(3%+81.17%)	(3%+81.67%)	(4%+80.08%)	(3%+80.48%)	(12%+81.65%)	(3%+80.91%)	(3%+79.20%)	(3%+81.67%)	(3%+81.67%)	(3%+81.67%)	(3%+81.27%)	(3%+81.67%)	(3%+79.28%)	(3%+78.88%)	(3%+81.27%)	(3%+80.88%)	(3%+81.67%)	(3%+92.83%)	(27%+92.18%)	(3%+90.84%)	(3%+93.23%)	(3%+92.03%)	(3%+90.84%)
JX997449	(99%+80.44%)		(97%+87.69%)	(99%+80.35%)	(33%+96.88%)	(37%+97.61%)	(37%+97.61%)	(37%+97.21%)	(37%+97.61%)	(37%+86.45%)	(37%+84.86%)	(37%+84.86%)	(37%+86.45%)	(33%+85.65%)	(37%+86.45%)	(37%+85.66%)	(37%+82.87%)	(99%+85.33%)	(36%+85.02%)	(36%+87.60%)	(37%+83.27%)	(37%+83.27%)	(37%+83.27%)	(37%+82.87%)	(37%+83.67%)	(37%+83.67%)	(37%+88.05%)	(37%+85.66%)	(37%+88.05%)	(37%+83.27%)	(37%+78.42%)	(99%+79.41%)	(35%+78.42%)	(37%+78.84%)	(37%+78.01%)	(35%+79.25%)
JX997439	(100%+80.33%)	(100%+87.69%)		(100%+81.23%)	(33%+84.30%)	(38%+84.46%)	(38%+84.46%)	(38%+84.86%)	(38%+84.46%)	(38%+91.63%)	(38%+95.22%)	(38%+95.22%)	(38%+91.24%)	(34%+95.54%)	(38%+93.23%)	(38%+95.62%)	(38%+94.82%)	(100%+93.69%)	(38%+92.83%)	(38%+90.80%)	(38%+95.22%)	(38%+95.22%)	(38%+95.22%)	(38%+94.82%)	(38%+94.82%)	(38%+97.21%)	(38%+92.43%)	(38%+91.24%)	(38%+92.03%)	(38%+95.22%)	(38%+78.88%)	(100%+79.28%)	(38%+78.49%)	(38%+78.49%)	(38%+78.88%)	(38%+78.49%)
FJ527832	(100%+87.08%)	(9%+80.35%)	(9%+81.23%)		(3%+81.25%)	(3%+81.20%)	(3%+81.20%)	(3%+81.20%)	(3%+81.20%)	(3%+82.57%)	(3%+81.33%)	(3%+81.33%)	(3%+80.50%)	(3%+81.17%)	(3%+80.91%)	(3%+80.91%)	(3%+81.33%)	(12%+82.41%)	(3%+81.33%)	(3%+82.16%)	(3%+81.33%)	(3%+81.33%)	(3%+81.33%)	(3%+80.91%)	(3%+80.91%)	(3%+79.67%)	(3%+80.91%)	(4%+80.91%)	(3%+81.74%)	(3%+81.33%)	(3%+89.60%)	(27%+89.16%)	(3%+89.20%)	(3%+90.00%)	(3%+89.60%)	(3%+89.20%)
KU130364	(100%+80.36%)	(100%+96.88%)	(100%+84.30%)	(100%+81.25%)		(100%+99.55%)	(100%+100.00%)	(100%+98.21%)	(100%+99.55%)	(100%+84.75%)	(100%+84.30%)	(100%+84.30%)	(100%+84.30%)	(100%+85.20%)	(100%+85.20%)	(100%+85.20%)	(100%+82.51%)	(100%+83.86%)	(100%+84.75%)	(100%+85.27%)	(100%+83.86%)	(100%+83.86%)	(100%+83.86%)	(100%+83.41%)	(100%+84.30%)	(100%+82.51%)	(100%+86.10%)	(100%+83.41%)	(100%+87.00%)	(100%+83.86%)	(100%+79.02%)	(100%+79.46%)	(100%+78.12%)	(100%+79.46%)	(100%+78.57%)	(100%+79.02%)
KU130365	(100%+80.50%)	(100%+97.61%)	(100%+84.46%)	(100%+81.20%)	(100%+99.55%)		(100%+100.00%)	(100%+98.80%)	(100%+100.00%)	(100%+85.26%)	(100%+84.06%)	(100%+84.06%)	(100%+84.46%)	(89%+84.75%)	(100%+85.26%)	(100%+84.86%)	(100%+82.07%)	(100%+83.27%)	(98%+84.62%)	(100%+85.60%)	(100%+83.27%)	(100%+83.27%)	(100%+83.27%)	(100%+82.87%)	(100%+83.67%)	(100%+82.87%)	(100%+86.06%)	(100%+83.67%)	(100%+86.85%)	(100%+83.27%)	(96%+79.25%)	(96%+79.67%)	(96%+78.42%)	(96%+79.67%)	(96%+78.84%)	(96%+79.25%)
KU130366	(96%+80.50%)	(100%+97.61%)	(100%+84.46%)	(100%+81.20%)	(89%+99.55%)	(100%+100.00%)		(100%+98.80%)	(100%+100.00%)	(100%+85.26%)	(100%+84.06%)	(100%+84.06%)	(100%+84.46%)	(89%+84.75%)	(100%+85.26%)	(100%+84.86%)	(100%+82.07%)	(100%+83.27%)	(98%+84.62%)	(100%+85.60%)	(100%+83.27%)	(100%+83.27%)	(100%+83.27%)	(100%+82.87%)	(100%+83.67%)	(100%+82.87%)	(100%+86.06%)	(100%+83.67%)	(100%+86.85%)	(100%+83.27%)	(96%+79.25%)	(96%+79.67%)	(96%+78.42%)	(96%+79.67%)	(96%+78.84%)	(96%+79.25%)
KU130367	(96%+80.50%)	(100%+97.21%)	(100%+84.86%)	(100%+81.20%)	(89%+98.21%)	(100%+98.80%)	(100%+98.80%)		(100%+98.80%)	(100%+86.06%)	(100%+84.86%)	(100%+84.86%)	(100%+85.26%)	(89%+85.20%)	(100%+86.45%)	(100%+85.26%)	(100%+82.47%)	(100%+83.67%)	(98%+85.02%)	(100%+86.40%)	(100%+83.67%)	(100%+83.67%)	(100%+83.67%)	(100%+83.27%)	(100%+84.06%)	(100%+82.87%)	(100%+86.85%)	(100%+84.46%)	(100%+88.05%)	(100%+83.67%)	(96%+79.25%)	(96%+79.67%)	(96%+78.42%)	(96%+79.67%)	(96%+78.84%)	(96%+79.25%)
KU130368	(96%+80.50%)	(100%+97.61%)	(100%+84.46%)	(100%+81.20%)	(89%+99.55%)	(100%+100.00%)	(100%+100.00%)	(100%+98.80%)		(100%+85.26%)	(100%+84.06%)	(100%+84.06%)	(100%+84.46%)	(89%+84.75%)	(100%+85.26%)	(100%+84.86%)	(100%+82.07%)	(100%+83.27%)	(98%+84.62%)	(100%+85.60%)	(100%+83.27%)	(100%+83.27%)	(100%+83.27%)	(100%+82.87%)	(100%+83.67%)	(100%+82.87%)	(100%+86.06%)	(100%+83.67%)	(100%+86.85%)	(100%+83.27%)	(96%+79.25%)	(96%+79.67%)	(96%+78.42%)	(96%+79.67%)	(96%+78.84%)	(96%+79.25%)
KU130369	(100%+79.68%)	(100%+86.45%)	(100%+91.63%)	(96%+82.57%)	(89%+84.75%)	(100%+85.26%)	(100%+85.26%)	(100%+86.06%)	(100%+85.26%)		(100%+91.63%)	(100%+91.63%)	(100%+94.82%)	(89%+89.29%)	(100%+89.64%)	(100%+89.64%)	(100%+91.24%)	(100%+90.84%)	(100%+91.24%)	(100%+96.00%)	(100%+90.84%)	(100%+90.84%)	(100%+90.84%)	(100%+90.44%)	(100%+90.44%)	(100%+90.44%)	(100%+96.02%)	(100%+93.63%)	(100%+90.84%)	(100%+90.84%)	(100%+78.88%)	(100%+78.49%)	(100%+78.49%)	(100%+78.49%)	(100%+78.88%)	(100%+78.49%)
KU130370	(100%+80.48%)	(100%+84.86%)	(100%+95.22%)	(96%+81.33%)	(89%+84.30%)	(100%+84.06%)	(100%+84.06%)	(100%+84.86%)	(100%+84.06%)	(100%+91.63%)		(100%+100%)	(100%+90.84%)	(89%+95.09%)	(100%+94.42%)	(100%+95.22%)	(100%+92.83%)	(100%+94.02%)	(100%+91.63%）	(100%+91.20%)	(100%+94.02%)	(100%+94.02%)	(100%+94.02%)	(100%+93.63%)	(100%+93.63%)	(100%+94.02%)	(100%+92.03%)	(100%+92.03%)	(100%+94.82%)	(100%+94.02%)	(100%+77.29%)	(100%+77.69%)	(100%+77.69%)	(100%+77.69%)	(100%+77.29%)	(100%+77.69%)
KU130371	(100%+80.48%)	(100%+84.86%)	(100%+95.22%)	(96%+81.33%)	(89%+84.30%)	(100%+84.06%)	(100%+84.06%)	(100%+84.86%)	(100%+84.06%)	(100%+91.63%)	(100%+100%)		(100%+90.84%)	(89%+95.09%)	(100%+94.42%)	(100%+95.22%)	(100%+92.83%)	(100%+94.02%)	(100%+91.63%）	(100%+91.20%)	(100%+94.02%)	(100%+94.02%)	(100%+94.02%)	(100%+93.63%)	(100%+94.02%)	(100%+94.02%)	(100%+92.03%)	(100%+92.03%)	(100%+94.82%)	(100%+94.02%)	(100%+77.29%)	(100%+77.69%)	(100%+76.89%)	(100%+77.69%)	(100%+77.29%)	(100%+77.69%)
KU130372	(100%+79.68%)	(100%+86.45%)	(100%+91.24%)	(96%+80.50%)	(89%+84.30%)	(100%+84.46%)	(100%+84.46%)	(100%+85.26%)	(100%+84.46%)	(100%+94.82%)	(100%+90.84%)	(100%+90.84%)		(89%+89.29%)	(100%+89.24%)	(100%+90.44%)	(100%+91.63%)	(100%+90.44%)	(100%+90.84%)	(100%+95.60%)	(100%+90.44%)	(100%+90.44%)	(100%+90.44%)	(100%+90.44%)	(100%+90.84%)	(100%+90.84%)	(100%+96.41%)	(100%+94.02%)	(100%+91.24%)	(100%+90.44%)	(100%+79.28%)	(100%+78.88%)	(100%+78.49%)	(100%+78.88%)	(100%+78.88%)	(100%+78.88%)
KU130373	(100%+81.17%)	(100%+85.65%)	(100%+95.54%)	(100%+81.17%)	(100%+85.20%)	(100%+84.75%)	(100%+84.75%)	(100%+85.20%)	(100%+84.75%)	(100%+89.29%)	(100%+95.09%)	(100%+95.09%)	(100%+89.29%)		(100%+93.30%)	(100%+100%)	(100%+91.52%)	(100%+91.96%)	(100%+89.29%)	(100%+90.13%)	(100%+91.96%)	(100%+91.96%)	(100%+91.96%)	(100%+91.52%)	(100%+92.41%)	(100%+95.09%)	(100%+90.62%)	(100%+91.07%)	(100%+91.96%)	(100%+91.96%)	(100%+79.82%)	(100%+80.27%)	(100%+78.92%)	(100%+80.27%)	(100%+79.37%)	(100%+80.27%)
KU130374	(100%+81.67%)	(100%+86.45%)	(100%+93.23%)	(96%+80.91%)	(89%+85.20%)	(100%+85.26%)	(100%+85.26%)	(100%+86.45%)	(100%+85.26%)	(100%+89.64%)	(100%+94.42%)	(100%+94.42%)	(100%+89.24%)	(100%+93.30%)		(100%+93.63%)	(100%+90.44%)	(100%+91.63%)	(100%+90.04%)	(100%+89.60%)	(100%+91.63%)	(100%+91.63%)	(100%+91.63%)	(100%+91.24%)	(100%+91.24%)	(100%+91.24%)	(100%+91.24%)	(100%+91.63%)	(100%+97.21%)	(100%+91.63%)	(100%+79.28%)	(100%+79.68%)	(100%+78.88%)	(100%+79.68%)	(100%+79.28%)	(100%+78.88%)
KU130375	(100%+80.08%)	(100%+85.66%)	(100%+95.62%)	(96%+80.91%)	(89%+85.20%)	(100%+84.86%)	(100%+84.86%)	(100%+85.26%)	(100%+84.86%)	(100%+89.64%)	(100%+95.22%)	(100%+95.22%)	(100%+90.04%)	(89%+100%)	(100%+93.63%)		(100%+92.03%)	(100%+92.43%)	(100%+90.04%)	(100%+90.40%)	(100%+92.43%)	(100%+92.43%)	(100%+92.43%)	(100%+92.03%)	(100%+92.83%)	(100%+95.22%)	(100%+91.24%)	(100%+91.63%)	(100%+92.43%)	(100%+92.43%)	(100%+78.88%)	(100%+79.28%)	(100%+78.09%)	(100%+79.28%)	(100%+78.49%)	(100%+79.28%)
KU130376	(100%+80.48%)	(100%+82.87%)	(100%+94.82%)	(96%+81.33%)	(89%+82.51%)	(100%+82.07%)	(100%+82.07%)	(100%+82.47%)	(100%+82.07%)	(100%+91.24%)	(100%+92.83%)	(100%+92.83%)	(100%+91.63%)	(89%+91.52%)	(100%+90.44%)	(100%+92.03%)		(100%+98.80%)	(100%+94.82%)	(100%+92.00%)	(100%+98.80%)	(100%+98.80%)	(100%+98.80%)	(100%+98.41%)	(100%+98.41%)	(100%+94.82%)	(100%+92.03%)	(100%+90.44%)	(100%+90.84%)	(100%+98.80%)	(100%+80.08%)	(100%+79.68%)	(100%+79.68%)	(100%+79.68%)	(100%+80.08%)	(100%+78.88%)
KU130377	(100%+81.65%)	(79%+85.33%)	(78%+93.69%)	(99%+82.41%)	(26%+83.86%)	(29%+83.27%)	(29%+83.27%)	(29%+83.67%)	(29%+83.27%)	(29%+90.84%)	(29%+94.02%)	(29%+94.02%)	(29%+90.44%)	(26%+91.96%)	(29%+91.63%)	(29%+92.43%)	(29%+98.80%)		(29%+96.02%)	(29%+90.80%)	(29%+100%)	(29%+100.00%)	(29%+100.00%)	(29%+99.60%)	(29%+99.60%)	(29%+94.42%)	(29%+90.84%)	(29%+90.04%)	(29%+92.03%)	(29%+100.00%)	(29%+79.68%)	(100%+81.18%)	(29%+79.28%)	(29%+79.28%)	(29%+79.68%)	(29%+78.49%)
KU130378	(96%+80.91%)	(98%+85.02%)	(100%+92.83%)	(96%+81.33%)	(89%+84.75%)	(98%+84.62%)	(98%+84.62%)	(98%+85.02%)	(98%+84.62%)	(100%+91.24%)	(100%+91.63%)	(100%+91.63%)	(100%+90.84%)	(89%+89.29%)	(100%+90.04%)	(100%+90.04%)	(100%+94.82%)	(100%+96.02%)		(99%+91.53%)	(100%+96.02%)	(100%+96.02%)	(100%+96.02%)	(100%+95.62%)	(100%+95.62%)	(100%+92.83%)	(100%+90.84%)	(100%+90.44%)	(100%+90.44%)	(100%+96.02%)	(96%+78.84%)	(96%+78.42%)	(96%+78.42%)	(96%+78.42%)	(96%+78.84%)	(96%+77.59%)
KU130379	(100%+79.20%)	(100%+87.60%)	(100%+90.80%)	(96%+82.16%)	(89%+85.27%)	(100%+85.60%)	(100%+85.60%)	(100%+86.40%)	(100%+85.60%)	(100%+96.00%)	(100%+91.20%)	(100%+91.20%)	(100%+95.60%)	(89%+90.13%)	(100%+89.60%)	(100%+90.40%)	(100%+92.00%)	(100%+90.80%)	(99%+91.53%)		(100%+90.80%)	(100%+90.80%)	(100%+90.80%)	(100%+90.40%)	(100%+90.40%)	(100%+90.40%)	(100%+97.60%)	(100%+93.6%)	(100%+90.80%)	(100%+90.80%)	(100%+78.80%)	(100%+78.40%)	(100%+79.20%)	(100%+78.40%)	(100%+78.80%)	(100%+79.20%)
KU130380	(100%+81.67%)	(100%+83.27%)	(100%+95.22%)	(96%+81.33%)	(89%+83.86%)	(100%+83.27%)	(100%+83.27%)	(100%+83.67%)	(100%+83.27%)	(100%+90.84%)	(100%+94.02%)	(100%+94.02%)	(100%+90.44%)	(89%+91.96%)	(100%+91.63%)	(100%+92.43%)	(100%+98.80%)	(100%+100.00%)	(100%+96.02%)	(100%+90.80%)		(100%+100.00%)	(100%+100.00%)	(100%+99.60%)	(100%+99.60%)	(100%+94.42%)	(100%+90.84%)	(100%+90.04%)	(100%+92.03%)	(100%+100.00%)	(100%+79.68%)	(100%+79.28%)	(100%+79.28%)	(100%+79.28%)	(100%+79.68%)	(100%+78.49%)
KU130381	(100%+81.67%)	(100%+83.27%)	(100%+95.22%)	(96%+81.33%)	(89%+83.86%)	(100%+83.27%)	(100%+83.27%)	(100%+83.67%)	(100%+83.27%)	(100%+90.84%)	(100%+94.02%)	(100%+94.02%)	(100%+90.44%)	(89%+91.96%)	(100%+91.63%)	(100%+92.43%)	(100%+98.80%)	(100%+100.00%)	(100%+96.02%)	(100%+90.80%)	(100%+100.00%)		(100%+100.00%)	(100%+99.60%)	(100%+99.60%)	(100%+94.42%)	(100%+90.84%)	(100%+90.04%)	(100%+92.03%)	(100%+100.00%)	(100%+79.68%)	(100%+79.28%)	(100%+79.28%)	(100%+79.28%)	(100%+79.68%)	(100%+78.49%)
KU130382	(100%+81.67%)	(100%+83.27%)	(100%+95.22%)	(96%+81.33%)	(89%+83.86%)	(100%+83.27%)	(100%+83.27%)	(100%+83.67%)	(100%+83.27%)	(100%+90.84%)	(100%+94.02%)	(100%+94.02%)	(100%+90.44%)	(89%+91.96%)	(100%+91.63%)	(100%+92.43%)	(100%+98.80%)	(100%+100.00%)	(100%+96.02%)	(100%+90.80%)	(100%+100.00%)	(100%+100.00%)		(100%+99.60%)	(100%+99.60%)	(100%+94.42%)	(100%+90.84%)	(100%+90.04%)	(100%+92.03%)	(100%+100.00%)	(100%+79.68%)	(100%+79.28%)	(100%+79.28%)	(100%+79.28%)	(100%+79.68%)	(100%+78.49%)
KU130383	(100%+81.27%)	(100%+82.87%)	(100%+94.82%)	(96%+80.91%)	(89%+83.41%)	(100%+82.87%)	(100%+82.87%)	(100%+83.27%)	(100%+82.87%)	(100%+90.44%)	(100%+93.63%)	(100%+93.63%)	(100%+90.04%)	(89%+91.52%)	(100%+91.24%)	(100%+92.03%)	(100%+98.41%)	(100%+99.60%)	(100%+95.62%)	(100%+90.40%)	(100%+99.60%)	(100%+99.60%)	(100%+99.60%)		(100%+99.20%)	(100%+94.02%)	(100%+90.44%)	(100%+89.64%)	(100%+91.63%)	(100%+99.60%)	(100%+79.28%)	(100%+78.88%)	(100%+78.88%)	(100%+78.88%)	(100%+79.28%)	(100%+78.09%)
KU130384	(100%+81.67%)	(100%+83.67%)	(100%+ 94.82%)	(96%+80.91%)	(89%+84.30%)	(100%+83.67%)	(100%+83.67%)	(100%+84.06%)	(100%+83.67%)	(100%+90.44%)	(100%+93.63%)	(100%+93.63%)	(100%+90.84%)	(89%+92.41%)	(100%+91.24%)	(100%+92.83%)	(100%+98.41%)	(100%+99.60%)	(100%+95.62%)	(100%+90.40%)	(100%+99.60%)	(100%+99.60%)	(100%+99.60%)	(100%+99.20%)		(100%+94.82%)	(100%+90.44%)	(100%+89.64%)	(100%+91.63%)	(100%+99.60%)	(100%+79.68%)	(100%+79.28%)	(100%+78.88%)	(100%+79.28%)	(100%+79.28%)	(100%+78.49%)
KU130385	(100%+79.28%)	(100%+83.67%)	(100%+97.21%)	(96%+79.67%)	(89%+82.51%)	(100%+82.87%)	(100%+82.87%)	(100%+82.87%)	(100%+82.87%)	(100%+90.44%)	(100%+94.02%)	(100%+94.02%)	(100%+90.84%)	(89%+95.09%)	(100%+91.24%)	(100%+95.22%)	(100%+94.02%)	(100%+94.42%)	(100%+92.83%)	(100%+90.40%)	(100%+94.42%)	(100%+94.42%)	(100%+94.42%)	(100%+94.02%)	(100%+94.82%)		(100%+91.24%)	(100%+89.64%)	(100%+90.84%)	(100%+94.42%)	(100%+78.49%)	(100%+78.09%)	(100%+77.69%)	(100%+78.09%)	(100%+78.09%)	(100%+78.09%)
KU130386	(100%+78.88%)	(100%+88.05%)	(100%+92.43%)	(96%+80.91%)	(89%+86.10%)	(100%+86.06%)	(100%+86.06%)	(100%+86.85%)	(100%+86.06%)	(100%+96.02%)	(100%+92.03%)	(100%+92.03%)	(100%+96.41%)	(89%+90.62%)	(100%+91.24%)	(100%+91.24%)	(100%+92.03%)	(100%+90.84%)	(100%+90.84%)	(100%+97.60%)	(100%+90.84%)	(100%+90.84%)	(100%+90.84%)	(100%+90.44%)	(100%+90.44%)	(100%+91.24%)		(100%+94.42%)	(100%+92.43%)	(100%+90.84%)	(100%+78.49%)	(100%+78.09%)	(100%+78.88%)	(100%+78.09%)	(100%+78.49%)	(100%+78.88%)
KU130387	(100%+81.27%)	(100%+85.66%)	(100%+91.24%)	(96%+80.91%)	(89%+83.41%)	(100%+83.67%)	(100%+83.67%)	(100%+84.46%)	(100%+83.67%)	(100%+93.63%)	(100%+92.03%)	(100%+92.03%)	(100%+94.02%)	(89%+91.07%)	(100%+91.63%)	(100%+91.63%)	(100%+90.44%)	(100%+90.04%)	(100%+90.44%)	(100%+93.60%)	(100%+90.04%)	(100%+90.04%)	(100%+90.04%)	(100%+89.64%)	(100%+89.64%)	(100%+89.64%)	(100%+94.42%)		(100%+92.43%)	(100%+90.04%)	(100%+80.08%)	(100%+80.48%)	(100%+79.68%)	(100%+80.48%)	(100%+80.08%)	(100%+79.68%)
KU130388	(100%+80.88%)	(100%+88.05%)	(100%+92.03%)	(96%+81.74%)	(89%+87.00%)	(100%+86.85%)	(100%+86.85%)	(100%+88.05%)	(100%+86.85%)	(100%+90.84%)	(100%+94.82%)	(100%+94.82%)	(100%+91.24%)	(89%+91.96%)	(100%+97.21%)	(100%+92.43%)	(100%+90.84%)	(100%+92.03%)	(100%+90.44%)	(100%+90.80%)	(100%+92.03%)	(100%+92.03%)	(100%+92.03%)	(100%+91.63%)	(100%+91.63%)	(100%+90.84%)	(100%+92.43%)	(100%+92.43%)		(100%+92.03%)	(100%+79.28%)	(100%+79.68%)	(100%+78.88%)	(100%+79.68%)	(100%+79.28%)	(100%+79.68%)
KU130389	(100%+81.67%)	(100%+83.27%)	(100%+95.22%)	(96%+81.33%)	(89%+83.86%)	(100%+83.27%)	(100%+83.27%)	(100%+83.67%)	(100%+83.27%)	(100%+90.84%)	(100%+94.02%)	(100%+94.02%)	(100%+90.44%)	(89%+91.96%)	(100%+91.63%)	(100%+92.43%)	(100%+98.80%)	(100%+100.00%)	(100%+96.02%)	(100%+90.80%)	(100%+100.00%)	(100%+100.00%)	(100%+100.00%)	(100%+99.60%)	(100%+99.60%)	(100%+94.42%)	(100%+90.84%)	(100%+90.04%)	(100%+92.03%)		(100%+79.68%)	(100%+79.28%)	(100%+79.28%)	(100%+79.28%)	(100%+79.68%)	(100%+78.49%)
KU130390	(100%+92.83%)	(96%+78.42%)	(100%+78.88%)	(100%+89.60%)	(89%+79.02%)	(96%+79.25%)	(96%+79.25%)	(96%+79.25%)	(96%+79.25%)	(100%+78.88%)	(100%+77.29%)	(100%+77.29%)	(100%+79.28%)	(89%+79.82%)	(100%+79.28%)	(100%+78.88%)	(100%+80.08%)	(100%+79.68%)	(96%+78.84%)	(100%+78.80%)	(100%+79.68%)	(100%+79.68%)	(100%+79.68%)	(100%+79.28%)	(100%+79.68%)	(100%+78.49%)	(100%+78.49%)	(100%+80.08%)	(100%+79.28%)	(100%+79.68%)		(100%+99.60%)	(100%+98.01%)	(100%+99.60%)	(100%+99.20%)	(100%+97.21%)
KU130391	(100%+92.18%)	(34%+79.41%)	(34%+79.28%)	(100%+89.16%)	(11%+79.46%)	(12%+79.67%)	(12%+79.67%)	(12%+79.67%)	(12%+79.67%)	(13%+78.49%)	(13%+77.69%)	(13%+77.69%)	(13%+78.88%)	(11%+80.27%)	(13%+79.68%)	(13%+79.28%)	(13%+79.68%)	(43%+81.18%)	(12%+78.42%)	(13%+78.40%)	(13%+79.28%)	(13%+79.28%)	(13%+79.28%)	(13%+78.88%)	(13%+79.28%)	(13%+78.09%)	(13%+78.09%)	(13%+80.48%)	(13%+79.68%)	(13%+79.28%)	(13%+99.60%)		(13%+97.61%)	(13%+100%)	(13%+98.80%)	(13%+97.61%)
KU130392	(100%+90.84%)	(96%+78.42%)	(100%+78.49%)	(100%+89.20%)	(89%+78.12%)	(96%+78.42%)	(96%+78.42%)	(96%+78.42%)	(96%+78.42%)	(100%+78.49%)	(100%+76.89%)	(100%+76.89%)	(100%+78.49%)	(89%+78.92%)	(100%+78.88%)	(100%+78.49%)	(100%+79.68%)	(100%+79.28%)	(96%+78.42%)	(100%+79.20%)	(100%+79.28%)	(100%+79.28%)	(100%+79.28%)	(100%+78.88%)	(100%+78.88%)	(100%+78.49%)	(100%+78.88%)	(100%+79.68%)	(100%+78.88%)	(100%+79.28%)	(100%+98.01%)	(100%+97.61%)		(100%+97.61%)	(100%+98.80%)	(100%+97.61%)
KU130393	(100%+93.23%)	(96%+78.84%)	(100%+78.49%)	(100%+90.00%)	(89%+77.69%)	(96%+79.67%)	(96%+79.67%)	(96%+79.67%)	(96%+79.67%)	(100%+78.49%)	(100%+77.69%)	(100%+77.69%)	(100%+78.88%)	(89%+80.27%)	(100%+79.68%)	(100%+79.28%)	(100%+79.68%)	(100%+79.28%)	(96%+77.69%)	(100%+78.40%)	(100%+79.28%)	(100%+79.28%)	(100%+79.28%)	(100%+78.88%)	(100%+79.28%)	(100%+78.09%)	(100%+78.09%)	(100%+80.48%)	(100%+79.68%)	(100%+79.28%)	(100%+99.60%)	(100%+100%)	(100%+97.61%)		(100%+98.80%)	(100%+97.61%)
KU130394	(100%+92.03%)	(96%+78.01%)	(100%+78.88%)	(100%+89.60%)	(89%+78.57%)	(96%+78.84%)	(96%+78.84%)	(96%+78.84%)	(96%+78.84%)	(100%+78.88%)	(100%+77.29%)	(100%+77.29%)	(100%+78.88%)	(89%+78.84%)	(100%+79.28%)	(100%+78.80%)	(100%+80.08%)	(100%+79.68%)	(96%+78.84%)	(100%+78.80%)	(100%+79.68%)	(100%+79.68%)	(100%+79.68%)	(100%+79.28%)	(100%+79.28%)	(100%+78.80%)	(100%+78.80%)	(100%+80.08%)	(100%+79.28%)	(100%+79.68%)	(100%+99.20%)	(100%+98.80%)	(100%+98.80%)	(100%+98.80%)		(100%+96.41%)
KU130395	(100%+90.84%)	(96%+79.25%)	(100%+78.49%)	(100%+89.20%)	(89%+79.02%)	(96%+79.25%)	(96%+79.25%)	(96%+79.25%)	(96%+79.25%)	(100%+78.49%)	(100%+77.69%)	(100%+77.69%)	(100%+78.88%)	(89%+80.27%)	(100%+78.88%)	(100%+79.28%)	(100%+78.88%)	(100%+78.49%)	(96%+77.59%)	(100%+79.20%)	(100%+78.49%)	(100%+78.49%)	(100%+78.49%)	(100%+78.09%)	(100%+78.49%)	(100%+78.09%)	(100%+78.88%)	(100%+79.68%)	(100%+79.68%)	(100%+78.49%)	(100%+97.21%)	(100%+97.61%)	(100%+97.61%)	(100%+97.61%)	(100%+96.41%)
